# Supplementary material for: Factors Influencing Implementation, Sustainability and Scalability of Healthy Food Retail Interventions: A Systematic Review of Reviews
Source: Nutrients. 2022 Jan 11;14(2):294. doi: 10.3390/nu14020294 (PMC8780221; doi:10.3390/nu14020294)
Supplement: Supplementary file 1 [file nutrients-14-00294-s001.zip]

Archive with 1 entries (1 files):
- nutrients-1541816-supplementary.pdf
